# Supplementary material for: Success in the Natural Detection Task is influenced by only a few factors generally believed to affect dogs’ olfactory performance
Source: Sci Rep. 2024 May 29;14:12351. doi: 10.1038/s41598-024-62957-5 (PMC11137087; doi:10.1038/s41598-024-62957-5)
Supplement: Supplementary file 1 — Supplementary Information. [file 41598_2024_62957_MOESM1_ESM.xlsx]

## Sheet: Test data
Dog ID	Age (years)	Age category	Sex	Neutering status	Test location	Top Level	Success Score	Temperature (C)	Humidity (%)
1	2.5	young adult	male	intact	outdoors	1	2	9.9	66
3	6.5	late adult	female	intact	outdoors	0	2	23.5	46
4	1.5	juvenile	female	intact	indoors	1	4
14	6	adult	male	intact	outdoors	0	1	5.8	33
23	6	adult	female	neutered	indoors	1	2
53	4	adult	female	neutered	indoors	0	1
54	5	adult	female	neutered	indoors	0	2
57	7	late adult	female	neutered	indoors	0	2
66	1	puppy	male	neutered	indoors	0	2
69	0.5	puppy	female	intact	outdoors	0	2	12.7	36
70	12	geriatric	female	neutered	outdoors	1	4	12.8	36
87	2.5	young adult	male	neutered	indoors	1	4
88	2	juvenile	female	intact	indoors	0	1
89	4.5	adult	male	neutered	outdoors	0	1	24.8	51
91	2.5	young adult	male	neutered	indoors	1	3
95	2	juvenile	male	neutered	outdoors	0	2	7.9	75
96	5	adult	female	neutered	outdoors	1	4	8.1	75
98	12.5	geriatric	male	neutered	outdoors	0	1	10.4	63
99	2.5	young adult	female	intact	outdoors	0	2	11.7	57
100	1.5	juvenile	female	neutered	indoors	0	2
101	3	young adult	female	neutered	indoors	1	3
102	2	juvenile	female	neutered	indoors	1	4
103	3	young adult	male	neutered	indoors	1	4
106	1	puppy	female	neutered	outdoors	1	4	21.7	34
107	4	adult	female	neutered	outdoors	1	4	22.8	35
108	1	puppy	male	intact	outdoors	0	2	22.8	38
109	7	late adult	female	neutered	outdoors	0	2	23.6	35
110	0.5	puppy	male	intact	indoors	0	2
111	3.5	adult	male	neutered	indoors	1	2
112	1	puppy	male	intact	indoors	1	4
114	3	young adult	male	neutered	outdoors	1	3	19.7	56
115	1	puppy	male	intact	outdoors	0	1	22.3	35
116	2	juvenile	male	neutered	outdoors	1	4	22.5	35
117	12	geriatric	male	neutered	outdoors	0	2	21.9	39
119	5	adult	female	intact	outdoors	1	4	24.1	39
120	4	adult	male	intact	outdoors	1	4	24.4	36
121	7.5	late adult	female	neutered	indoors	1	2
122	8	late adult	male	neutered	indoors	1	2
123	2.5	young adult	male	intact	outdoors	0	2	21.4	62
124	0.5	puppy	male	intact	outdoors	1	2	21.1	66
125	4	adult	male	intact	outdoors	0	1	23.1	47
126	9	senior	female	neutered	indoors	0	2
127	6	adult	female	neutered	indoors	1	4
129	11	geriatric	female	neutered	indoors	1	4
130	4	adult	female	neutered	indoors	1	4
131	6	adult	male	neutered	indoors	0	2
132	1	puppy	male	neutered	indoors	0	2
134	2.5	young adult	male	neutered	indoors	1	4
135	1.5	juvenile	female	neutered	indoors	0	2
136	11	geriatric	female	neutered	indoors	0	1
139	2	juvenile	female	neutered	indoors	1	4
140	1	puppy	female	intact	indoors	0	2
141	1	puppy	female	intact	indoors	1	4
142	2	juvenile	female	intact	indoors	0	1
143	0.5	puppy	female	intact	indoors	1	4
144	1	puppy	female	intact	indoors	1	4
145	3	young adult	male	intact	indoors	1	4
146	3	young adult	female	neutered	outdoors	1	4	23.6	49
147	3	young adult	male	neutered	indoors	1	3
148	3	young adult	female	neutered	indoors	0	2
150	4	adult	female	intact	outdoors	0	2	21.8	50
151	1	puppy	female	intact	outdoors	0	2	19.8	50
152	1	puppy	female	neutered	indoors	0	2
153	2.5	young adult	female	neutered	indoors	1	3
154	5	adult	male	neutered	indoors	1	2
155	0.5	puppy	male	intact	indoors	1	3
157	5	adult	female	neutered	indoors	0	2
159	12	geriatric	female	neutered	outdoors	0	2	23.4	57
160	2.5	young adult	female	neutered	outdoors	0	2	11.9	72
162	5	adult	male	neutered	outdoors	0	2	15.2	62
163	2	juvenile	female	intact	outdoors	0	2	16.2	73
164	8	late adult	female	neutered	outdoors	0	1	16.9	70
165	8	late adult	female	neutered	outdoors	1	4	16.4	71
166	5	adult	male	neutered	outdoors	0	1	16.1	70
167	1	puppy	female	intact	outdoors	0	2	15.5	76
168	1	puppy	female	intact	outdoors	0	2	15.5	75
170	8	late adult	female	neutered	outdoors	0	2	14.7	82
172	4.5	adult	female	neutered	outdoors	0	2	20.4	65
174	2	juvenile	male	neutered	outdoors	1	4	19.7	67
176	0.5	puppy	male	intact	outdoors	0	2	15.6	71
178	6	adult	female	neutered	indoors	1	3
180	13	geriatric	female	neutered	indoors	1	3
181	3	young adult	female	intact	indoors	1	4
182	1.5	juvenile	male	intact	indoors	1	3
183	0.5	puppy	male	intact	indoors	1	4
184	3.5	adult	male	neutered	outdoors	1	4	10.1	86
185	0.5	puppy	male	intact	indoors	0	1
186	1.5	juvenile	female	intact	indoors	0	2
187	0.5	puppy	male	intact	indoors	1	3
188	5	adult	male	neutered	indoors	1	4
189	9	senior	female	neutered	outdoors	1	3	11.6	68
190	9	senior	male	intact	outdoors	0	1	11.5	69
191	9	senior	female	neutered	outdoors	0	2	11	71
192	4	adult	female	neutered	outdoors	1	4	12.9	84
193	3	young adult	male	neutered	outdoors	1	4	13.3	83
194	0.5	puppy	female	intact	outdoors	1	3	16	75
196	11	geriatric	male	neutered	outdoors	1	2	16.4	72
197	1.5	juvenile	female	neutered	outdoors	1	3	17.4	69
201	9	senior	male	neutered	indoors	1	4
202	1.5	juvenile	female	neutered	indoors	1	3
205	0.5	puppy	male	intact	outdoors	1	3	9.4	72
206	3.5	adult	female	neutered	outdoors	0	2	10.1	69
207	1	puppy	female	intact	outdoors	1	4	11	64
208	1.5	juvenile	male	neutered	outdoors	0	2	5.9	36
209	9	senior	male	neutered	indoors	0	2
214	7	late adult	male	neutered	outdoors	1	4	5.9	82
215	7	late adult	male	intact	outdoors	1	3	6	81
216	0.5	puppy	female	intact	indoors	1	4
217	2	juvenile	female	intact	indoors	0	2
218	3.5	adult	female	neutered	indoors	0	1
219	8.5	senior	male	intact	outdoors	0	2	4	81
220	13.5	geriatric	male	intact	outdoors	0	2	3.8	81
221	12	geriatric	male	neutered	outdoors	1	3	3.8	82
222	3	young adult	female	neutered	outdoors	0	1	3.6	83
223	2	juvenile	female	neutered	indoors	1	4
224	3.5	adult	female	neutered	outdoors	1	4	3.2	84
225	1	puppy	male	intact	outdoors	1	4	3.2	84
226	4	adult	male	neutered	outdoors	0	2	3	84
227	5	adult	female	neutered	indoors	0	1
228	1.5	juvenile	female	neutered	indoors	1	3
229	4.5	adult	male	neutered	indoors	1	2
230	0.5	puppy	male	intact	outdoors	0	2	3.7	85
231	3	young adult	female	neutered	indoors	1	3
232	1	puppy	male	intact	indoors	0	2
233	8	late adult	male	neutered	indoors	0	1
234	4.5	adult	female	neutered	indoors	1	3
235	3	young adult	female	neutered	outdoors	0	1	3.7	85
236	7	late adult	male	neutered	outdoors	0	1	4.9	77
237	2	juvenile	male	intact	outdoors	0	2	4.9	75
238	8	late adult	female	neutered	outdoors	0	1	5.2	75
239	5	adult	female	neutered	indoors	1	4
240	1.5	juvenile	male	intact	indoors	1	3
241	0.5	puppy	male	intact	indoors	0	2
242	1	puppy	male	neutered	indoors	1	4
243	4	adult	male	intact	indoors	1	3
244	3	young adult	male	neutered	indoors	1	4
245	0.5	puppy	male	neutered	indoors	1	4
246	11	geriatric	female	neutered	indoors	1	4
247	4	adult	male	neutered	indoors	1	4
248	10.5	geriatric	male	neutered	indoors	1	4
249	1.5	juvenile	male	intact	indoors	0	2
250	1.5	juvenile	female	intact	indoors	1	4
251	8	late adult	male	neutered	indoors	1	4
252	4	adult	male	intact	indoors	1	3
253	6	adult	male	neutered	indoors	1	4
254	2.5	young adult	male	intact	outdoors	1	3	6.4	87
255	0.5	puppy	female	neutered	outdoors	0	1	6.8	84
256	4	adult	male	neutered	outdoors	0	2	7.7	79
257	3	young adult	female	neutered	outdoors	1	3	4.5	62
258	1	puppy	male	intact	outdoors	1	3	4.3	63
259	0.5	puppy	male	intact	indoors	1	4
260	1.5	juvenile	female	intact	indoors	1	4
261	0.5	puppy	male	intact	indoors	1	4
262	0.5	puppy	female	intact	indoors	1	4
263	2.5	young adult	male	neutered	indoors	1	4
264	4	adult	female	neutered	indoors	1	4
265	5	adult	female	intact	indoors	0	2
266	8	late adult	female	neutered	indoors	0	1
267	1	puppy	male	neutered	indoors	1	3
268	6	adult	male	neutered	indoors	1	2
269	2	juvenile	male	neutered	indoors	1	4
270	0.5	puppy	female	intact	indoors	1	4
271	5	adult	female	neutered	indoors	0	2
272	4	adult	male	neutered	indoors	1	3
273	13	geriatric	male	neutered	outdoors	0	2	8.7	59
274	6	adult	female	intact	outdoors	0	1	9.6	56
275	0.5	puppy	male	intact	outdoors	1	4	9.8	63
276	7	late adult	male	neutered	outdoors	0	1	10.8	66
277	6.5	late adult	male	intact	indoors	1	3
278	0.5	puppy	female	intact	indoors	1	4
279	3	young adult	male	neutered	indoors	1	4
280	8.5	senior	male	neutered	indoors	1	4
281	7.5	late adult	female	neutered	indoors	0	1
282	7.5	late adult	female	intact	indoors	1	3
283	1	puppy	male	intact	indoors	1	3
284	15	geriatric	male	neutered	indoors	1	3
285	0.5	puppy	male	intact	indoors	0	2
286	0.5	puppy	female	intact	indoors	0	2
287	3	young adult	female	intact	indoors	1	4
288	0.5	puppy	male	intact	indoors	0	2
290	1	puppy	male	intact	indoors	1	4
291	1	puppy	male	neutered	indoors	1	4
292	0.5	puppy	male	intact	outdoors	1	3	8.1	75
293	12	geriatric	female	neutered	outdoors	1	3	5.2	88
294	7	late adult	female	neutered	outdoors	1	4	5.1	88
295	3	young adult	female	intact	outdoors	1	2	4.9	90
296	7	late adult	female	neutered	indoors	1	3
297	2	juvenile	male	intact	indoors	1	4
300	1	puppy	male	intact	indoors	0	1
301	10	senior	female	neutered	indoors	0	2
302	11	geriatric	female	neutered	indoors	0	2
303	1.5	juvenile	male	neutered	indoors	0	2
304	14	geriatric	male	neutered	outdoors	0	2	10.3	46
305	4	adult	female	neutered	outdoors	1	4	10.9	46
306	6.5	late adult	female	neutered	outdoors	0	1	11.1	42
307	1	puppy	male	intact	outdoors	0	1	10.5	42
310	9	senior	female	neutered	outdoors	0	2	15.7	52
311	2	juvenile	female	neutered	outdoors	1	4	15.2	54
312	8	late adult	male	neutered	indoors	0	1
313	2.5	young adult	female	neutered	outdoors	1	3	12.9	62
314	2	juvenile	male	neutered	outdoors	1	4	14.6	56
315	14.5	geriatric	male	intact	outdoors	0	2	11.5	41
316	13	geriatric	female	neutered	outdoors	0	2	15.6	28
317	16	geriatric	female	neutered	outdoors	0	2	15.4	30
318	10	senior	male	neutered	outdoors	0	2	14.6	28
319	8	late adult	male	neutered	indoors	0	2
320	3.5	adult	male	neutered	outdoors	0	1	6.4	29
321	5	adult	female	intact	outdoors	1	4	8	39
322	2	juvenile	male	intact	outdoors	1	3	8.3	40
323	4	adult	female	intact	outdoors	0	1	8.8	37
325	8	late adult	male	intact	outdoors	0	1	14.7	39
326	10	senior	male	intact	outdoors	0	1	5.9	31
327	0.5	puppy	female	intact	outdoors	0	2	6.3	30
328	2	juvenile	female	neutered	outdoors	0	1	7	27
329	13	geriatric	female	neutered	indoors	1	4
330	3	young adult	male	neutered	indoors	0	2
331	2	juvenile	female	intact	outdoors	1	4	14	41
332	3	young adult	female	neutered	outdoors	1	3	8.3	40
333	11	geriatric	male	neutered	indoors	1	4
334	6	adult	male	neutered	indoors	1	4
335	5	adult	female	neutered	indoors	1	3
337	1	puppy	female	neutered	indoors	1	3
338	7	late adult	male	neutered	indoors	1	4
339	5	adult	female	neutered	indoors	0	2
340	11	geriatric	male	intact	indoors	0	2
341	9	senior	female	intact	indoors	0	1
342	0.5	puppy	female	neutered	indoors	1	3
343	7	late adult	female	intact	indoors	1	3
344	4	adult	female	neutered	indoors	1	4
345	10	senior	male	neutered	outdoors	1	4	7.2	35
346	10	senior	male	neutered	indoors	0	1
348	3	young adult	female	neutered	indoors	0	1
349	7	late adult	female	neutered	outdoors	0	2	11.5	36
350	4	adult	female	intact	outdoors	1	4	15.4	39
351	10	senior	female	neutered	outdoors	1	3	17.1	37
352	5	adult	female	intact	outdoors	1	4	18.4	36
353	7.5	late adult	female	neutered	outdoors	1	3	18.7	34
354	13	geriatric	male	neutered	outdoors	0	2	18.5	35
355	14	geriatric	female	neutered	outdoors	1	4	18.2	34
356	1	puppy	male	intact	outdoors	0	2	17.4	30
357	7	late adult	male	neutered	outdoors	1	4	17.8	28
358	6	adult	female	neutered	outdoors	0	2	16.9	53
359	1.5	juvenile	male	neutered	outdoors	0	2	17.3	55
360	3	young adult	male	intact	outdoors	1	4	16.6	57
361	1.5	juvenile	male	intact	outdoors	1	3	16.3	57
362	5	adult	male	intact	outdoors	1	4	20.4	43
363	1.5	juvenile	male	intact	outdoors	1	4	22.6	32
368	12.5	geriatric	female	neutered	outdoors	0	2	10.9	37
369	11	geriatric	male	neutered	indoors	0	2
371	3	young adult	female	neutered	indoors	1	4
372	7	late adult	female	neutered	indoors	0	2
373	2	juvenile	female	neutered	indoors	0	1
374	3	young adult	male	neutered	outdoors	1	3	11.5	34
375	1	puppy	female	neutered	outdoors	1	4	12.8	32
376	5.5	adult	male	neutered	outdoors	0	1	14	29
377	0.5	puppy	male	intact	outdoors	1	4	14.2	27
378	3	young adult	male	intact	outdoors	0	1	15.9	38
379	1	puppy	female	intact	outdoors	0	2	17.4	33
380	0.5	puppy	female	intact	indoors	0	2
381	7	late adult	male	neutered	outdoors	0	2	13.9	33
382	12	geriatric	female	neutered	outdoors	1	4	13.8	31
383	11.5	geriatric	female	neutered	outdoors	1	4	14	30
384	0.5	puppy	male	intact	outdoors	1	4	13.2	29
385	1	puppy	female	neutered	outdoors	1	4	13	38
386	4	adult	female	neutered	outdoors	0	1	14.4	32
387	11	geriatric	female	neutered	outdoors	0	2	15.5	55
388	7	late adult	female	neutered	outdoors	0	2	17.7	66
389	11	geriatric	female	neutered	outdoors	1	3	20.9	44
390	6	adult	male	neutered	outdoors	0	2	22.4	47
391	3.5	adult	female	neutered	outdoors	1	4	23	45
392	7	late adult	female	intact	outdoors	0	2	24.4	41
393	3.5	adult	female	intact	outdoors	1	3	24.2	44
394	1	puppy	male	intact	indoors	1	3
395	1.5	juvenile	male	neutered	indoors	1	3
396	1	puppy	male	neutered	outdoors	0	2	17.8	36
397	1	puppy	male	neutered	indoors	0	2
399	6	adult	female	neutered	outdoors	0	2	25	29
400	4	adult	female	neutered	indoors	1	4
401	9	senior	female	neutered	outdoors	1	3	24.1	36
402	9	senior	male	neutered	indoors	0	1
403	5	adult	female	neutered	outdoors	0	2	20.8	44
404	3	young adult	female	intact	outdoors	0	2	21.1	41
405	7	late adult	female	neutered	indoors	0	2
407	3	young adult	female	intact	indoors	1	3
408	2	juvenile	male	neutered	indoors	0	1
409	2	juvenile	male	neutered	indoors	0	2
410	13	geriatric	female	neutered	indoors	1	3
411	9	senior	female	neutered	indoors	0	2
412	7	late adult	male	intact	outdoors	0	2	15.8	55
413	0.5	puppy	male	intact	indoors	0	2
414	2	juvenile	male	intact	indoors	0	1
415	1	puppy	female	neutered	indoors	0	1
416	1	puppy	male	neutered	indoors	0	2
417	1	puppy	male	intact	indoors	1	3
418	5	adult	female	intact	indoors	1	4
419	1	puppy	male	intact	indoors	0	1
420	5	adult	male	intact	indoors	0	2
421	2	juvenile	female	neutered	indoors	1	4
422	9	senior	female	neutered	indoors	0	2
423	9	senior	male	neutered	indoors	1	3
424	2	juvenile	female	neutered	indoors	1	3
425	4	adult	male	neutered	indoors	0	1
426	7	late adult	female	neutered	indoors	0	2
427	7	late adult	female	neutered	indoors	1	4
428	1	puppy	female	intact	indoors	1	4
429	11	geriatric	female	neutered	indoors	0	2
430	6	adult	female	neutered	indoors	1	3
434	0.5	puppy	female	intact	indoors	1	3
435	11.5	geriatric	male	neutered	indoors	1	4
436	8.5	senior	male	neutered	indoors	0	2
437	1	puppy	male	intact	indoors	1	3
438	1	puppy	female	intact	indoors	1	4
442	6	adult	female	neutered	indoors	1	4
443	3	young adult	female	neutered	indoors	0	2
444	9.5	senior	female	neutered	indoors	1	4
446	7	late adult	female	neutered	indoors	0	1
447	12	geriatric	male	intact	indoors	0	1
448	13	geriatric	male	neutered	indoors	0	2
450	2	juvenile	female	neutered	indoors	1	4
451	4	adult	female	neutered	indoors	1	4
453	8	late adult	female	neutered	indoors	1	3
454	8.5	senior	female	neutered	indoors	1	4
455	7	late adult	female	neutered	indoors	0	2
456	7.5	late adult	male	neutered	indoors	0	2
457	0.5	puppy	male	intact	indoors	0	2
458	2	juvenile	male	intact	indoors	0	2
459	7	late adult	female	neutered	indoors	1	3
460	1	puppy	male	intact	indoors	0	2
461	3	young adult	female	neutered	indoors	1	3
462	3.5	adult	male	intact	indoors	0	2
463	2	juvenile	female	neutered	indoors	0	2
464	1	puppy	female	intact	indoors	0	1
466	2	juvenile	female	neutered	indoors	0	2
468	1.5	juvenile	male	neutered	indoors	0	1
469	2.5	young adult	male	neutered	indoors	1	3
470	1	puppy	female	neutered	indoors	1	4
471	3	young adult	male	intact	indoors	1	4
472	5.5	adult	male	neutered	indoors	1	3
473	9	senior	female	neutered	indoors	0	1
474	1.5	juvenile	male	neutered	indoors	1	3
475	2	juvenile	female	neutered	outdoors	0	1	19.6	54
476	2.5	young adult	male	neutered	outdoors	0	2	14.3	54
477	0.5	puppy	male	neutered	indoors	1	3
478	8.5	senior	male	intact	indoors	0	2
479	4	adult	male	neutered	indoors	0	2
493	1	puppy	male	neutered	indoors	1	3
494	1	puppy	male	intact	indoors	0	2
495	1	puppy	female	neutered	indoors	1	3
496	1	puppy	male	neutered	indoors	0	1
497	1	puppy	female	intact	indoors	0	2
498	1.5	juvenile	male	intact	indoors	1	4
499	4.5	adult	female	intact	indoors	1	4
502	10	senior	male	intact	indoors	0	2
503	0.5	puppy	male	intact	indoors	1	3
504	1.5	juvenile	male	intact	indoors	1	4
506	0.5	puppy	female	intact	indoors	1	4
507	2	juvenile	female	neutered	indoors	0	1
508	1.5	juvenile	female	neutered	indoors	0	2
509	0.5	puppy	female	intact	indoors	0	1
510	2	juvenile	female	intact	indoors	0	2
511	3	young adult	female	intact	indoors	1	4
512	3	young adult	female	neutered	indoors	1	2
513	3	young adult	female	neutered	indoors	1	3
515	0.5	puppy	male	intact	indoors	1	4
516	0.5	puppy	male	intact	indoors	1	2
518	7	late adult	female	neutered	indoors	0	1
519	0.5	puppy	male	intact	indoors	0	1
520	2.5	young adult	male	neutered	indoors	1	4
521	1	puppy	female	intact	indoors	0	2
533	0.5	puppy	male	intact	indoors	1	4
543	7	late adult	male	neutered	indoors	1	4
544	4	adult	male	neutered	indoors	1	3
545	1.5	juvenile	female	neutered	indoors	0	2
546	1.5	juvenile	female	neutered	indoors	1	4
562	2	juvenile	female	neutered	indoors	1	4
563	1.5	juvenile	female	neutered	indoors	1	4
564	3.5	adult	male	neutered	indoors	1	3
565	2	juvenile	female	neutered	indoors	1	4
566	1	puppy	male	intact	indoors	1	4
567	6.5	late adult	male	intact	indoors	1	4
568	7	late adult	female	intact	indoors	1	4
569	1.5	juvenile	male	intact	indoors	0	2
570	2	juvenile	male	neutered	indoors	1	2
571	13	geriatric	male	intact	indoors	0	2
572	3	young adult	male	intact	indoors	0	1
573	1	puppy	female	neutered	indoors	0	2
574	0.5	puppy	female	neutered	indoors	0	2
575	1.5	juvenile	male	intact	indoors	0	1
576	1.5	juvenile	male	neutered	indoors	0	2
577	1.5	juvenile	female	neutered	indoors	0	2
578	1	puppy	female	intact	indoors	0	1
579	0.5	puppy	male	intact	indoors	0	1
580	2.5	young adult	female	neutered	indoors	1	4
581	2	juvenile	male	intact	indoors	1	4
582	6	adult	male	neutered	indoors	1	4
583	1	puppy	male	intact	indoors	0	1
584	0.5	puppy	female	intact	indoors	1	3
585	3	young adult	male	neutered	indoors	1	4
586	3	young adult	female	neutered	indoors	1	4
590	8	late adult	male	neutered	indoors	0	1
591	6	adult	male	neutered	indoors	0	2
592	1	puppy	female	intact	indoors	1	4
599	3	young adult	female	neutered	indoors	1	3
600	11	geriatric	male	neutered	indoors	1	4
601	9	senior	female	neutered	indoors	1	4
602	3	young adult	female	neutered	indoors	1	4
603	10	senior	male	neutered	outdoors	0	2	16.9	26
604	14	geriatric	male	intact	outdoors	0	1	17.9	24
605	2	juvenile	male	intact	outdoors	0	1	18.1	22
606	8	late adult	male	intact	outdoors	1	4	18.4	18
607	1.5	juvenile	male	intact	indoors	0	2

## Sheet: Test-retest comparison
Dog ID	Test location	Test order	Top Level	Success Score
88	indoors	first	0	1
88	outdoors	second	0	2
89	outdoors	first	0	1
89	indoors	second	1	4
101	indoors	first	1	3
101	outdoors	second	0	2
108	outdoors	first	0	2
108	indoors	second	1	3
109	outdoors	first	0	2
109	indoors	second	1	3
110	indoors	first	0	2
110	outdoors	second	1	2
117	outdoors	first	0	2
117	indoors	second	1	3
122	indoors	first	1	2
122	outdoors	second	0	1
123	outdoors	first	0	2
123	indoors	second	1	4
135	indoors	first	0	2
135	outdoors	second	0	2
143	indoors	first	1	4
143	outdoors	second	1	4
152	indoors	first	0	2
152	outdoors	second	0	1
153	indoors	first	1	3
153	outdoors	second	1	3
154	indoors	first	1	2
154	outdoors	second	1	2
159	outdoors	first	0	2
159	indoors	second	1	3
163	outdoors	first	0	2
163	indoors	second	1	3
166	outdoors	first	0	1
166	indoors	second	1	3
170	outdoors	first	0	2
170	indoors	second	1	4
172	outdoors	first	0	2
172	indoors	second	1	2
185	indoors	first	0	1
185	outdoors	second	0	1
192	outdoors	first	1	4
192	indoors	second	1	3
193	outdoors	first	1	4
193	indoors	second	1	4
201	indoors	first	1	4
201	outdoors	second	1	2
205	outdoors	first	1	3
205	indoors	second	1	4
206	outdoors	first	0	2
206	indoors	second	0	2
223	indoors	first	1	4
223	outdoors	second	1	4
228	indoors	first	1	3
228	outdoors	second	0	2
229	indoors	first	1	2
229	outdoors	second	1	3
230	outdoors	first	0	2
230	indoors	second	1	3
236	outdoors	first	0	1
236	indoors	second	0	1
237	outdoors	first	0	2
237	indoors	second	0	1
238	outdoors	first	0	1
238	indoors	second	1	3
239	indoors	first	1	4
239	outdoors	second	0	2
246	indoors	first	1	4
246	outdoors	second	1	3
247	indoors	first	1	4
247	outdoors	second	0	1
251	indoors	first	1	4
251	outdoors	second	0	2
252	indoors	first	1	3
252	outdoors	second	1	3
253	indoors	first	1	4
253	outdoors	second	1	3
254	outdoors	first	1	3
254	indoors	second	1	4
257	outdoors	first	1	3
257	indoors	second	1	4
258	outdoors	first	1	3
258	indoors	second	1	4
268	indoors	first	1	2
268	outdoors	second	0	2
269	indoors	first	1	4
269	outdoors	second	1	4
275	outdoors	first	1	4
275	indoors	second	1	3
277	indoors	first	1	3
277	outdoors	second	1	4
278	indoors	first	1	4
278	outdoors	second	1	4
307	outdoors	first	0	1
307	indoors	second	1	4
333	indoors	first	1	4
333	outdoors	second	0	2
337	indoors	first	1	3
337	outdoors	second	1	3
363	outdoors	first	1	4
363	indoors	second	1	3
369	indoors	first	0	2
369	outdoors	second	0	1
396	outdoors	first	0	2
396	indoors	second	1	4
459	indoors	first	1	3
459	outdoors	second	0	2
475	outdoors	first	0	1
475	indoors	second	1	3
476	outdoors	first	0	2
476	indoors	second	1	4
510	indoors	first	0	2
510	outdoors	second	1	3
515	indoors	first	1	4
515	outdoors	second	1	4
